# Supplementary material for: Pancreatic Mass Characterization Using IVIM-DKI MRI and Machine Learning-Based Multi-Parametric Texture Analysis
Source: Bioengineering (Basel). 2023 Jan 8;10(1):83. doi: 10.3390/bioengineering10010083 (PMC9854749; doi:10.3390/bioengineering10010083)
Supplement: Supplementary file 1 [file bioengineering-10-00083-s001.zip]

Archive with 1 entries (1 files):
- bioengineering-2139602-supplementary.pdf
